# Supplementary material for: MitoTEMPOL Inhibits ROS-Induced Retinal Vascularization Pattern by Modulating Autophagy and Apoptosis in Rat-Injected Streptozotocin Model
Source: Life (Basel). 2022 Jul 15;12(7):1061. doi: 10.3390/life12071061 (PMC9320075; doi:10.3390/life12071061)
Supplement: Supplementary file 1 [file life-12-01061-s001.zip]

Archive with 1 entries (1 files):
- life-1780139-supplementary.pdf
